# Supplementary material for: The m6A eraser FTO facilitates proliferation and migration of human cervical cancer cells
Source: Cancer Cell Int. 2019 Dec 2;19:321. doi: 10.1186/s12935-019-1045-1 (PMC6888952; doi:10.1186/s12935-019-1045-1)
Supplement: Supplementary file 1 — Additional file 1: Table S1. Differentially expressed genes in Hela cells with FTO knockdown. [file 12935_2019_1045_MOESM1_ESM.xlsx]

## Sheet: 2.de.1
Additional file 1: Table S1. Differentially expressed genes in Hela cells with FTO knockdown
NAME	log10shNC	log10shFTO
AARS	4.09967	4.15415
ABCA2	3.43848	3.29221
ABCC3	3.37195	3.14707
ABCD1	3.1912	3.30884
ABCF1	3.26586	3.36673
ABCG1	2.71758	2.3536
ABHD17A	3.4622	3.55827
ABHD4	3.0251	3.31735
ABHD8	2.83791	3.03586
ACADVL	3.65774	3.50505
ACAP3	3.36317	3.24718
ACBD3	3.16802	3.30144
ACO2	3.60507	3.69302
ACSL3	3.0988	2.95579
ACTB	4.60806	4.53619
ACTG1	4.55947	4.4869
ACTN4	4.2705	4.33621
ADAM15	3.72261	3.63798
ADAMTS1	3.00801	2.81457
ADAMTSL4	2.58501	2.29099
ADAR	3.85895	3.92706
ADARB1	3.49061	3.30421
ADAT1	3.27424	3.12793
ADCY3	3.46214	3.34449
ADD1	3.43682	3.54788
ADD3	3.0641	2.85211
ADGRB2	2.77008	2.53773
ADGRG6	2.94463	2.68395
ADIPOR1	3.24228	3.37094
ADM	3.12003	2.9222
ADRM1	3.40182	3.65542
AEN	3.08293	3.44113
AES	3.82264	3.71607
AFF4	3.50692	3.59295
AGPAT2	3.09735	3.25769
AGPAT3	3.32268	3.45739
AGRN	4.49912	4.40497
AHNAK2	3.15197	2.93566
AHSA1	3.1577	3.28895
AHSA2	3.30754	3.19406
AK4	3.2336	3.05921
AKAP8L	2.90514	3.11345
AKR1B1	4.65678	4.3956
AKR1C1	2.68812	2.14533
AKR1C2	2.20998	1.33855
AKR1C3	3.33399	3.02221
AKT1S1	3.42381	3.552
ALDH3A1	2.78228	2.51464
ALKBH5	3.39674	3.53396
ALPP	3.62203	3.27409
AMBRA1	2.94255	3.11006
AMFR	3.58972	3.70257
AMIGO2	2.7438	2.4935
ANKRD11	4.11324	4.26291
ANKRD36	2.70381	2.42121
ANKRD52	3.71539	3.79168
ANKRD54	2.94823	3.11245
ANLN	3.51115	3.35904
ANP32B	3.4814	3.38978
ANP32E	3.40345	3.2455
ANXA1	3.75491	3.67573
ANXA3	3.13362	2.99341
ANXA7	3.25156	3.35914
ANXA8L1	2.48852	2.15749
AOX1	2.50036	2.07834
AP3D1	3.58025	3.69531
AP5Z1	3.18159	3.34131
APLN	2.00262	1.20432
APOL2	2.74127	2.99338
APP	4.28137	4.22167
AQP3	2.39875	1.91384
ARF1	3.78009	3.88033
ARF4	3.44832	3.53262
ARFGAP1	3.71836	3.90767
ARFGEF2	3.54875	3.62636
ARFIP2	3.00801	3.14584
ARHGDIA	3.63058	3.70512
ARHGEF18	3.13563	3.34453
ARHGEF5	3.23378	3.36066
ARL6IP6	3.09662	2.93451
ARL8A	2.81623	2.97997
ASB6	3.18099	3.30944
ASF1B	3.33316	3.16999
ASMTL-AS1	2.76307	2.52088
ASPH	3.64994	3.5557
ASPM	3.35299	3.16159
ASPSCR1	2.63101	2.85603
ASS1	3.96096	3.89164
ATAD2	3.647	3.44543
ATAD3B	3.13427	3.25233
ATG101	2.88427	3.03829
ATG13	3.15261	3.28291
ATG4D	2.66851	2.91523
ATG9A	3.16833	3.32818
ATG9B	2.33632	1.86119
ATMIN	3.40002	3.49654
ATN1	3.64863	3.71975
ATP1B1	3.71249	3.5243
ATP2A2	3.80339	3.87419
ATP2B1	3.42278	3.30474
ATP2B4	3.51728	3.33966
ATP6V0C	3.61063	3.75073
ATP6V0D1	3.69713	3.77436
ATP6V0E1	3.26758	3.41075
ATP6V1A	3.32138	3.21198
ATP6V1G1	3.26463	3.37042
ATXN10	3.24617	3.08873
ATXN1L	3.24798	3.36405
AUP1	3.19528	3.3228
AXIN1	3.1912	3.34139
B2M	4.37912	4.31612
B4GALT1	3.92582	3.81606
BAG3	3.13195	3.3358
BAK1	2.7487	2.95922
BAP1	3.33841	3.4689
BAX	3.31614	3.48286
BAZ2A	3.54597	3.73343
BBC3	2.25588	2.6373
BCAM	3.48334	3.37143
BCAR1	3.61119	3.83816
BCR	3.37347	3.49511
BLOC1S3	2.4931	2.75518
BORCS6	2.44686	2.7041
BRCA1	3.00891	2.82637
BRD4	3.32656	3.42317
BRF2	2.23519	2.58116
BRI3	2.64515	2.86892
BRMS1	2.7785	2.97399
BRPF3	2.93575	3.11681
BSDC1	3.10919	3.26789
BSG	4.24623	4.31532
BTG2	2.44359	2.77891
BUB1B	3.10919	2.91131
C11orf86	3.13795	2.94759
C14orf132	2.93416	2.68929
C1QL1	3.06055	2.89546
C1R	3.65452	3.45328
C1S	3.44392	3.33973
C1orf122	3.25461	3.42278
C20orf24	3.09669	3.25937
C3	4.55846	4.40907
C5orf42	3.48275	3.37769
C8orf33	3.20191	3.35101
C9orf69	3.32029	3.41799
CA9	1.97939	1.09397
CACTIN	3.2274	3.4151
CALD1	3.45332	3.20803
CALM2	3.63122	3.5234
CALU	3.83273	3.75628
CAMK1D	2.80659	2.5949
CANT1	3.16054	3.29681
CAP1	3.5463	3.63966
CAPN10	2.84186	3.03675
CAPN15	3.72928	3.8038
CARHSP1	3.26015	3.13507
CASP14	1.92883	0.910546
CASP2	3.24377	3.12109
CAT	3.00577	2.70153
CAV1	3.03319	2.83723
CBFB	3.70331	3.50017
CBX3	3.55627	3.45298
CBX5	3.55777	3.35988
CBX6	3.49891	3.60223
CCDC124	3.15132	3.27178
CCDC14	3.17568	3.02853
CCDC80	2.57423	2.22971
CCDC86	3.16211	3.30179
CCDC88A	3.39729	3.23889
CCDC9	2.99116	3.15952
CCDC97	3.11272	3.28333
CCNA2	3.12935	2.96423
CCNB1	3.5638	3.46001
CCNE2	2.68693	2.30566
CCNK	3.06652	3.20974
CD109	3.57229	3.37152
CD14	2.98177	2.64414
CD151	3.64132	3.55897
CD24	3.04068	2.85317
CD44	3.40792	3.27644
CD55	3.77546	3.69953
CD70	3.65047	3.54515
CD9	3.38714	3.2762
CDA	3.35015	3.17523
CDC23	3.02639	2.86934
CDC25B	3.64597	3.5032
CDC34	3.17018	3.3721
CDC37	3.62338	3.71293
CDC45	3.03022	2.86371
CDC6	3.24332	3.02055
CDC7	3.06606	2.85211
CDCA7	3.10671	2.85955
CDH13	3.00126	2.77377
CDH24	3.13161	2.89789
CDIPT	3.16368	3.35828
CDK1	3.11342	2.88288
CDK12	3.33862	3.45213
CDK18	2.76542	2.50714
CDK2	3.29219	3.13012
CDK4	3.615	3.49087
CDKN1A	3.48049	3.83286
CDKN2C	3.3758	3.26965
CDR2L	3.07266	3.23097
CDT1	3.56143	3.43825
CEBPB	3.66082	3.78452
CEMIP	2.3548	1.79043
CENPF	3.67259	3.55807
CENPK	2.79046	2.5646
CEP104	3.05498	3.19152
CEP170B	3.87562	4.00068
CEP55	2.99899	2.77355
CES2	3.75137	3.8442
CFB	2.86483	2.55034
CHD3	3.83199	3.73573
CHERP	3.33569	3.45886
CHMP1A	3.71914	3.84619
CHMP1B	3.31216	3.49442
CHMP4B	3.56093	3.6781
CHPF	3.62208	3.80008
CHPF2	3.12552	3.30556
CHTF18	3.37942	3.22525
CIAPIN1	3.26758	3.37011
CIC	3.53662	3.64108
CIT	3.2952	3.16922
CIZ1	3.46377	3.55832
CKS1B	3.34484	3.15502
CLCN7	3.50593	3.64204
CLDN15	2.39326	2.71084
CLIC4	3.66754	3.58293
CLPTM1	3.45075	3.61743
CLPTM1L	3.8752	3.97585
CLSPN	3.07381	2.90588
CLU	3.52196	3.65665
CLUH	3.67969	3.77629
CNPPD1	2.95485	3.1201
CNTNAP1	2.88009	2.69362
CNTNAP3	2.73999	2.42598
COL12A1	4.305	4.10155
COL4A5	3.50749	3.33395
COL5A1	3.66949	3.4693
COL6A1	3.71784	3.50718
COL7A1	3.84421	3.72381
COMT	3.1853	3.33023
COPA	3.76252	3.86072
COPB2	3.76126	3.83463
COPG1	3.54487	3.65351
COTL1	3.88051	3.78694
COX6A1	3.56392	3.66413
CPE	3.82727	3.66919
CPM	3.00891	2.81937
CPS1	3.57459	3.33666
CRIM1	3.44962	3.35788
CRIP2	2.93469	2.61528
CRTC2	2.95787	3.10484
CSNK1D	3.59956	3.71756
CSNK1G2	3.35661	3.46677
CSRNP2	2.91244	3.06277
CTDP1	2.82923	3.00895
CTDSP2	3.64884	3.73051
CTSC	3.19061	2.96653
CTTN	3.4729	3.5884
CXCL1	2.93363	2.6875
CYB561	2.95028	3.10735
CYB5R1	2.81831	2.98521
CYBRD1	3.42757	3.29883
CYHR1	2.78452	2.99089
CYP11A1	3.01334	2.82374
CYP1B1	4.08708	3.98756
DAPK3	3.18112	3.40108
DAZAP1	3.39965	3.49467
DDA1	3.20305	3.31823
DDB1	3.77508	3.85532
DDIT4	3.56886	3.37545
DDX11	3.19466	3.02727
DDX12P	3.10502	2.89644
DDX17	4.0617	3.97377
DDX24	3.42893	3.52359
DDX27	3.4449	3.55563
DDX54	3.42717	3.53109
DEDD2	2.80568	3.12277
DEK	3.60253	3.43008
DEPDC1	3.13828	2.9993
DESI2	3.0098	2.80072
DEXI	2.91189	3.15207
DGCR2	3.62501	3.73357
DHFR	3.41877	3.21593
DHX30	3.48064	3.57636
DHX37	3.10097	3.22411
DHX38	3.49732	3.64042
DIAPH3	2.84186	2.60103
DIO2	3.33966	2.9787
DKK1	3.55425	3.37732
DMWD	3.50279	3.62233
DMXL2	3.31061	3.19458
DNAH2	2.80993	2.56774
DNAJB2	2.81762	3.04019
DNAJB6	3.32634	3.45448
DNAJC5	3.56118	3.69669
DNM2	3.7174	3.79256
DNMT1	3.85049	3.74667
DOCK4	2.88128	2.67988
DOHH	2.7875	2.96894
DPF2	3.06292	3.19896
DPP9	3.44572	3.59186
DPYD	3.01069	2.83543
DPYSL2	3.13529	2.96301
DRAP1	3.47474	3.56886
DROSHA	3.55703	3.63879
DSG2	3.43431	3.32792
DSTN	3.50179	3.38312
DTL	2.93995	2.72986
DVL1	3.28893	3.44521
DVL3	3.59042	3.70053
DYNC1H1	4.13185	4.18906
E2F1	3.50165	3.3548
E2F2	2.85983	2.60117
E2F4	3.7875	3.8639
E4F1	3.05377	3.18594
ECT2	3.3669	3.21959
EDC4	3.88122	4.00791
EEF1A2	3.92338	3.81668
EEF1G	4.13124	4.19232
EEF2	4.5503	4.65209
EFCAB14	3.33147	3.47132
EFEMP1	3.47808	3.22328
EGLN2	3.44812	3.61014
EGLN3	2.32998	1.81643
EGR1	2.98319	2.7581
EID2	2.97604	3.1177
EIF3G	3.37809	3.52662
EIF4A1	3.97145	3.92013
EIF4B	3.75242	3.81476
EIF4G1	4.06898	4.11963
ELK1	3.37446	3.4994
ELL	2.86233	3.06158
ELMO2	2.94926	3.12466
ELOVL1	3.08481	3.23984
ELOVL6	2.71583	2.45983
EMC10	3.72226	3.86392
EMC3	2.88545	3.04494
EMP2	3.2433	3.08029
ENO1	4.61997	4.54471
ENTPD6	2.81762	3.01484
EP300	3.7286	3.80654
EPB41L1	2.95586	2.70319
EPHX1	3.89662	3.99299
EPN1	3.67317	3.78245
EPS15	2.90627	2.72456
EREG	3.38733	3.08272
EXOC3	3.37195	3.47725
EXOC7	3.50959	3.6289
EXOSC4	3.00712	3.1499
EXOSC6	3.34132	3.48774
EZH2	3.19295	3.02318
F3	2.7747	2.53424
FADS1	3.56886	3.31855
FADS2	3.27658	2.99704
FAF2	3.26734	3.38874
FAM102B	3.2336	3.02605
FAM111A	3.01598	2.85349
FAM111B	2.92344	2.56711
FAM134A	3.07877	3.25038
FAM134C	2.6103	2.8311
FAM208B	3.25764	3.36695
FAM20C	3.42994	3.29905
FAM73B	3.14518	3.26672
FAM83D	3.45746	3.35461
FAM83H	3.81211	3.93413
FAM96B	3.42672	3.52655
FANCA	3.54823	3.37951
FANCD2	2.93363	2.74769
FANCI	3.37171	3.16957
FAU	3.52127	3.60556
FBLN1	3.55867	3.34165
FBRS	3.11202	3.33798
FBXL18	3.12456	3.24722
FBXL19	2.78378	2.99824
FBXO31	3.46157	3.55866
FDPS	3.33899	3.20243
FDXR	2.75113	2.96561
FEM1A	2.94359	3.08694
FEN1	3.29103	3.17647
FGD1	2.93097	3.07972
FHOD1	3.56627	3.47817
FLNB	4.113	4.03827
FLOT2	3.59368	3.67388
FLYWCH1	3.3007	3.54424
FN1	3.17538	2.84805
FOSL1	2.59438	2.80227
FOXC1	2.95837	3.14149
FOXK1	3.32067	3.41955
FOXK2	3.17386	3.33571
FOXP4	3.11726	3.24431
FOXQ1	2.45171	2.10133
FSTL1	3.95696	3.83513
FSTL3	3.61958	3.50382
FTH1	4.72958	4.66298
FTL	4.45356	4.55936
FTO	3.05698	2.72103
FTSJ3	3.21403	3.34178
FUCA2	3.46921	3.37602
FURIN	3.69097	3.79449
FUS	3.86321	3.78258
FXR1	3.38132	3.47975
FXR2	3.30523	3.45115
FZD1	3.18142	2.99252
G0S2	2.61804	2.19286
GABARAPL1	3.34545	3.64035
GABRE	2.9668	2.6518
GADD45A	2.40774	2.73543
GAK	3.07763	3.26401
GALE	3.28916	3.17109
GALNS	3.2715	3.38171
GAPDH	4.82605	4.73527
GAS1	2.86545	2.66143
GAS2L1	3.1306	3.25959
GATAD2A	3.21486	3.33467
GATSL2	2.47591	2.72798
GBF1	3.2715	3.38678
GCC1	2.78303	2.97903
GCLM	2.92398	3.21468
GCN1	3.82883	3.98673
GDE1	2.98836	3.13722
GET4	3.08518	3.24738
GFER	3.27393	3.38708
GFOD2	2.94203	3.08999
GGA1	2.80282	3.00231
GINS2	3.18973	3.02592
GIT1	3.25131	3.43914
GLTSCR1	3.18973	3.34742
GLTSCR2	3.4431	3.643
GNA11	3.42295	3.558
GNA12	3.17811	3.30553
GNB2	3.88593	3.95413
GOLGA2	3.2354	3.42675
GOLGA3	3.33883	3.5093
GOLGA4	3.26512	3.37923
GOLGA8A	3.72141	3.54098
GOLGB1	3.43832	3.56088
GORASP1	3.04688	3.1931
GPATCH3	2.57302	2.80434
GPBP1L1	3.2168	3.32374
GPC1	3.51548	3.6193
GPD2	3.1947	3.06155
GPI	4.02557	3.9651
GPKOW	2.82721	3.01768
GPR107	3.48677	3.60102
GPX1	3.5613	3.71416
GRB2	3.42209	3.54182
GRINA	3.55132	3.72348
GRWD1	3.31172	3.41928
GSE1	3.79406	3.72329
GSK3A	3.22447	3.38657
GTF2A1	3.24176	3.05833
GTF2IP1	3.02471	3.29235
GTF2IP4	2.87492	0.381149
GTF3C1	3.37176	3.53408
GTSE1	3.39491	3.27158
GUCY1A2	2.74951	2.39325
GUK1	3.35861	3.49897
GUSB	3.28752	3.16716
H1F0	3.97824	3.83761
H2AFV	3.41655	3.27143
H2AFZ	3.76448	3.61067
H3F3AP4	3.8516	3.77179
HACD2	3.22147	3.06938
HCFC1	3.69392	3.7954
HDGFRP2	3.16054	3.30914
HDLBP	3.96646	4.08518
HEG1	3.61341	3.51444
HELLS	2.85222	2.65708
HELZ2	3.8433	3.90319
HGS	3.56578	3.72397
HIBADH	3.28752	3.15142
HIF1A	4.02796	3.93292
HIST2H2AA3	3.01157	3.18856
HIST2H2AA4	3.01157	3.18856
HJURP	2.86046	2.64293
HK2	3.16523	2.99354
HM13	3.59368	3.75755
HMGB1	3.79362	3.67404
HMGB2	3.58264	3.43587
HMGN2	4.10689	3.96184
HMGXB3	3.1283	3.24494
HMHA1	3.648	3.45779
HMMR	3.09407	2.91432
HNRNPA0	3.77759	3.85227
HNRNPA1	3.96669	3.911
HNRNPA2B1	4.3068	4.2343
HNRNPA3	4.02733	3.97961
HNRNPC	3.86396	3.79375
HNRNPH1	3.87919	3.76702
HNRNPUL2	3.513	3.60861
HP1BP3	3.60355	3.51113
HR	3.40898	3.19936
HRAS	2.82107	3.02217
HSDL2	3.10777	2.80935
HSF1	3.42054	3.57783
HSF4	3.00725	2.81321
HSP90AA1	4.40776	4.47457
HSPA1A	4.17009	4.38868
HSPA4	3.47641	3.55657
HSPA8	4.36834	4.39516
HSPB8	2.30815	2.70415
HSPBP1	3.0959	3.23583
HSPG2	4.15846	4.07304
HTRA1	3.13861	2.9289
HTT	3.4002	3.55282
HUWE1	4.08048	4.14163
ID1	4.1557	4.08702
IDH1	3.61152	3.51663
IER5	3.42313	3.51381
IFI16	3.34771	3.2153
IFI44L	2.70877	2.36449
IFI6	3.72826	3.62294
IFITM1	3.43566	3.16221
IFITM2	3.22426	2.9802
IFITM3	3.83948	3.73235
IFNGR1	3.18082	3.03005
IFRD1	2.96582	3.15801
IGF2R	3.79406	3.91646
IGFBP3	3.2809	2.8448
IGFBP4	4.02643	3.85411
IGFBP6	3.69841	3.45438
IGFBP7	3.16023	2.97395
IGHMBP2	2.86854	3.03045
IGSF10	2.87859	2.68962
IKBKG	2.95181	3.10768
IL18	2.64048	2.3676
IL1B	2.03738	1.22768
IL20RB	3.1279	2.93214
IMPA2	3.41305	3.27336
INPP5K	2.56812	2.78689
INPPL1	3.71311	3.78536
IP6K1	3.14453	3.25966
IPO13	3.01511	3.15154
IQCE	2.86977	3.0482
IQGAP2	2.44523	1.96252
IQGAP3	3.36238	3.14667
IRAK1	3.58288	3.68027
IRF2BP1	3.32634	3.51034
IRF3	3.25573	3.35874
IRGQ	2.96006	3.14325
IRX2	2.79267	3.01112
IST1	3.28822	3.41685
ITGA3	3.66557	3.53455
ITGB1	4.10489	4.00943
ITPKC	2.48722	2.74976
ITPR3	3.77124	3.69365
ITPRIPL2	3.41515	3.52338
JADE2	3.37599	3.50844
JAK1	3.51548	3.40558
JMJD6	2.67776	2.87931
JMJD7-PLA2G4B	2.10852	1.40375
KANK2	3.67826	3.59012
KCNK2	2.93575	2.64724
KCNK5	2.74544	2.45993
KCNN4	3.36257	3.18171
KCNQ1OT1	3.61855	3.48875
KCTD12	2.87222	2.65045
KCTD5	3.31767	3.41342
KDELC2	3.395	3.21304
KDELR1	3.34442	3.45014
KDM2A	3.7077	3.81247
KDM4B	3.10277	3.28428
KDM5C	3.82449	3.9725
KDM6B	2.87828	3.07827
KHNYN	3.28268	3.40475
KIAA0100	3.59773	3.66909
KIAA0101	2.84644	2.60621
KIAA0513	2.66083	2.87603
KIAA1191	3.27854	3.39681
KIAA2013	3.42655	3.55624
KIF11	3.24254	3.09322
KIF14	3.151	2.95808
KIF15	2.93628	2.76147
KIF1B	3.12081	3.25384
KIF20A	3.41111	3.24386
KIF23	3.3706	3.23714
KIF2C	3.37234	3.22664
KIF3B	3.44129	3.63226
KIF4A	3.31657	3.20724
KIRREL	3.44162	3.32829
KITLG	2.8346	2.59937
KLC1	3.30252	3.40152
KLC2	3.16895	3.34783
KLHL21	3.3798	3.65641
KLHL36	3.23254	3.39887
KMT2D	3.79937	3.94307
KNTC1	3.28658	3.07002
KPNA6	3.41968	3.52125
KRT17	4.24332	4.05291
KRT19	2.73802	2.11599
KRT7	4.47989	4.33645
KRT8	4.28533	4.17894
KYNU	3.2508	3.09814
L1CAM	3.54083	3.43887
LAMA4	2.54539	2.01357
LAMA5	4.33791	4.23415
LAMB1	3.53317	3.35432
LAMB3	3.42569	3.25159
LAMP1	3.67912	3.74581
LARP1	3.77736	3.84189
LDHA	4.09553	3.97128
LEMD2	3.16957	3.33526
LFNG	2.22986	1.67963
LGALS1	3.88646	3.78255
LGALS3	3.34812	3.22518
LIG1	3.18914	3.01866
LIMCH1	3.16679	2.99112
LIMK1	3.03822	3.22431
LMAN2	3.47565	3.57112
LMAN2L	2.59669	2.80432
LMBR1L	2.2609	2.57527
LMNA	3.87653	3.94389
LMNB1	3.61141	3.45954
LMTK2	3.17018	3.29373
LOC102724428	2.94909	3.16659
LOC642852	3.01948	3.16145
LOX	3.12552	2.727
LOXL2	3.58702	3.39868
LRP11	3.36722	3.25987
LRP8	3.14444	2.91512
LRRC41	3.35076	3.47733
LRRC47	3.30971	3.4594
LRRC61	3.3546	3.18923
LRWD1	3.18589	3.35301
LSG1	3.17538	3.31304
LTBP2	2.65382	2.38402
LTBR	3.33019	3.46478
LY6E	3.98654	3.83867
MAF1	3.44409	3.60433
MAFF	2.8535	3.02933
MAFG	3.15132	3.30816
MAL2	2.83326	2.5518
MALAT1	4.01813	3.8634
MAML1	3.34442	3.48316
MAOB	3.02424	2.74623
MAP1LC3B	3.52684	3.66236
MAP1S	3.19904	3.35629
MAP2K2	3.47321	3.58884
MAP2K3	3.06684	3.26247
MAP3K10	3.03361	3.183
MAP3K11	3.2809	3.54043
MAP3K3	2.82242	3.0095
MAP7D1	3.61197	3.72101
MAPKAPK2	3.26561	3.40941
MARK2	3.18796	3.34306
MARK4	3.00533	3.29033
MASTL	2.97939	2.80365
MBD1	2.97071	3.13154
MCAM	3.21403	2.89358
MCM10	2.87949	2.67582
MCM2	3.96062	3.85862
MCM3	3.45778	3.33286
MCM3AP	3.44832	3.54102
MCM4	4.01686	3.86586
MCM5	3.85132	3.72702
MCM6	3.46063	3.302
MCM7	4.10524	3.97117
MCM8	2.94772	2.76047
MDFIC	3.23757	3.08907
MDM2	3.00488	3.26187
MED10	3.30994	3.45525
MED29	3.27634	3.4071
MEF2D	2.96778	3.11495
MEGF6	3.30994	3.1501
MELK	2.91798	2.74052
MELTF	3.21846	3.06979
MEN1	3.14224	3.26618
MFN2	3.5152	3.61139
MFSD12	3.26979	3.40449
MGAT4B	3.59507	3.71487
MGLL	3.14224	2.78917
MGRN1	3.43264	3.56705
MIA3	3.06489	3.21761
MICALL1	3.2269	3.34582
MIER2	2.91687	3.08176
MKI67	3.79596	3.64687
MKNK2	3.6344	3.72116
MKRN1	3.25309	3.39559
MLF2	3.8389	3.92639
MLLT1	3.63175	3.7383
MMP14	3.86102	3.9486
MMP2	2.7615	2.40821
MOCOS	3.34132	3.23205
MOV10	3.44458	3.35
MPZL2	2.49164	2.1536
MRC2	3.16086	3.03008
MRFAP1	3.62812	3.71212
MRPL28	3.29404	3.4097
MRPL41	3.19875	3.36844
MSLN	2.90514	2.72966
MSN	4.11401	4.15952
MSRB1	2.91687	3.09743
MT2A	3.84597	3.61737
MTCH1	3.51907	3.63191
MTG2	3.25096	3.37862
MTHFD1	3.7456	3.60269
MTMR3	3.14355	3.27441
MTOR	3.53939	3.62017
MTRNR2L2	4.16585	4.11572
MTRNR2L8	3.86302	3.79199
MTSS1L	3.75218	3.81492
MUC1	2.32784	1.85767
MUL1	2.94099	3.08952
MVP	3.09844	3.24426
MX2	2.75754	2.46217
MXD4	3.14907	3.29077
MYBL2	3.68197	3.54768
MYC	3.09407	2.94719
MYH10	3.37484	3.18564
MYH14	2.16336	2.54904
MYH9	4.35412	4.44082
MYL12A	3.54331	3.45641
MYL6	4.0895	4.04074
MYLK	2.93257	2.75235
MYO19	3.39024	3.26983
MYO1E	3.49515	3.39602
MYO9B	3.47443	3.56362
NAA60	3.12993	3.27994
NACC1	3.66083	3.79279
NACC2	3.29704	3.45794
NASP	3.4233	3.2917
NAV1	2.55942	2.23645
NAV2	3.01373	2.81065
NBR1	3.21983	3.35663
NCAPD2	3.71775	3.58846
NCAPG	3.31057	3.15565
NCAPG2	3.51838	3.31582
NCDN	3.24254	3.35615
NCEH1	3.11587	2.94187
NCKAP5L	3.18589	3.30084
NCLN	3.40542	3.53645
NCOA7	3.40809	3.21241
NDEL1	2.91466	3.08197
NDRG1	3.4274	3.05718
NEAT1	4.55199	4.31913
NECAP2	2.9999	3.15886
NELFB	3.4887	3.58287
NEU1	2.87099	3.03467
NEURL1B	2.64566	2.20826
NF2	3.17858	3.29878
NFKB2	3.25309	3.38838
NGRN	3.24072	3.40983
NINJ1	3.3007	3.44002
NNT	3.41252	3.28297
NOB1	3.68574	3.77037
NOC2L	3.70286	3.79065
NOL6	3.20476	3.32389
NORAD	3.80774	3.88775
NOSIP	3.29474	3.41747
NOTCH1	3.45396	3.54877
NOTCH2	3.54647	3.65988
NOV	2.48424	2.12782
NPLOC4	3.61826	3.72302
NR1H2	3.06801	3.26675
NR2F6	3.36533	3.49192
NRBP1	3.37942	3.50535
NREP	2.25839	1.65405
NSMF	3.47474	3.59561
NSUN2	3.71923	3.80254
NSUN5	3.01423	3.16734
NTN4	3.26955	3.09443
NUCKS1	3.92776	3.77577
NUDC	3.48929	3.60255
NUDT16L1	2.8983	3.07941
NUMBL	2.70249	2.90081
NUSAP1	3.41602	3.16627
OAF	3.19237	2.87514
OAS1	2.81344	2.55995
OAS3	3.71152	3.56876
OAZ1	3.89593	3.9507
OGFR	3.60985	3.79139
OGT	3.87605	3.7701
ORC1	2.8884	2.66459
ORMDL3	2.94047	3.08966
OS9	3.80439	3.86844
OSBP	3.232	3.37538
OSGIN1	2.83923	3.3931
OSMR	3.64205	3.5493
OXCT1	3.76111	3.64336
P3H2	2.90684	2.70801
P4HA1	3.01773	2.8471
P4HA2	2.94874	3.10848
P4HB	4.18876	4.26452
PABPC1	3.80511	3.86524
PAICS	3.53611	3.39978
PAK4	3.43331	3.54584
PAQR4	3.42138	3.31642
PAQR5	2.45968	2.06137
PC	3.59368	3.44173
PCNA	3.57727	3.47218
PCNX3	3.33147	3.48208
PCSK1N	3.72604	3.83769
PCSK9	3.08293	2.84032
PDCD6	3.33674	3.44205
PDE3B	2.72536	2.395
PDPK1	3.42344	3.58371
PDZD2	3.24849	3.08855
PELP1	3.26734	3.37711
PERP	3.52058	3.41886
PFKFB3	3.14256	3.00314
PFKL	3.93443	3.84594
PFKP	3.61936	3.49841
PFN1	4.3232	4.28883
PGK1	4.14102	4.07649
PHGDH	3.34791	3.20006
PHLDA3	3.08853	3.53466
PHLDB3	2.47213	2.7485
PI4KB	3.08368	3.25061
PIAS3	2.81484	2.99758
PIAS4	3.03445	3.19452
PIK3R2	3.49076	3.60713
PINK1	3.42466	3.51287
PIP5K1C	3.31503	3.53291
PITPNM3	2.4706	2.145
PKD1	4.34213	4.41222
PKM	4.7343	4.6605
PLA2G15	3.01861	3.17144
PLAUR	3.05297	2.82129
PLCB3	3.49703	3.40362
PLCE1	2.4706	2.07693
PLD3	3.49398	3.60837
PLEC	4.73233	4.86785
PLEKHB2	3.18155	3.32601
PLEKHG4	3.47091	3.35455
PLEKHM2	3.44929	3.56954
PLIN2	3.03738	2.86527
PLOD2	3.68518	3.55609
PLP2	3.41311	3.24613
PLPP3	2.74133	2.43189
PLS3	3.56947	3.4506
PLSCR1	3.23651	3.08915
PLXNA1	3.51269	3.62087
PLXNA2	2.80993	2.5735
PLXNB2	4.08608	4.18626
PLXND1	3.04973	2.70336
PML	3.23546	3.40081
PNPLA2	3.54552	3.68417
PNPLA6	3.43582	3.53222
PODXL	3.03319	2.84203
POFUT2	3.1999	3.38825
POLA1	2.97217	2.78241
POLD1	3.49732	3.38352
POLD3	2.96285	2.75226
POLE	3.64833	3.54651
POLG	3.44657	3.56772
POLQ	3.07649	2.869
POLR1A	3.10706	3.22676
POLR2C	3.3552	3.45586
POLR2E	3.42058	3.52821
POM121C	3.50687	3.62473
POR	3.34381	3.46755
PPDPF	3.30478	3.13204
PPFIA4	2.56193	2.16813
PPIA	4.08911	3.98165
PPIB	3.77465	3.86475
PPL	3.71592	3.59364
PPP1R12C	3.45428	3.54834
PPP1R15A	3.02165	3.19179
PPP1R37	3.18707	3.33382
PPP1R9B	3.29451	3.41049
PPP2R1A	3.77047	3.86197
PPP6R1	3.50791	3.68264
PRC1	3.48359	3.34277
PRCC	3.36454	3.47435
PRDM4	2.84512	3.04871
PRDX1	3.69106	3.77422
PRELID1	3.47793	3.61189
PRKAR2B	2.7724	2.5179
PRKD2	3.0684	3.28364
PRKDC	4.18908	4.12045
PRPF6	3.45889	3.59388
PRPF8	4.01237	4.06228
PRR11	3.04154	2.85415
PRR5L	2.42689	2.00874
PRRC2B	4.06292	4.00615
PRRG4	2.78077	2.55983
PSIP1	3.31149	3.20247
PSKH1	3.40685	3.50396
PSMA7	3.94525	4.03166
PSMB2	3.45139	3.56307
PSMB3	3.35621	3.4504
PSMB4	3.55615	3.65141
PSMB7	3.41907	3.5538
PSMC2	3.36238	3.46881
PSMC4	3.37021	3.59089
PSMD11	3.36139	3.47681
PSMD13	3.18707	3.32062
PSMD2	3.89011	4.0072
PSMD3	3.70868	3.92494
PSMD4	3.31459	3.4785
PSMD8	3.54578	3.66215
PTGS1	2.12756	1.49162
PTGS2	3.44162	3.2
PTK2B	2.7934	2.58363
PTMA	4.13003	3.96686
PTMS	3.76807	3.65546
PTPMT1	2.74331	2.93546
PTPN14	3.51506	3.42621
PTPRF	3.68207	3.60702
PTPRU	3.25814	3.14023
PTRF	4.06206	4.11606
PTX3	2.76542	2.43836
PXN	3.80894	3.89933
PYGB	3.26115	3.38166
RAB11FIP5	2.97987	3.19883
RAB31	3.38113	3.20162
RAB5C	3.27899	3.43038
RAB7A	3.68311	3.74911
RAB8A	2.99624	3.13166
RABAC1	3.12722	3.27455
RACGAP1	3.33358	3.20194
RAD21	3.60705	3.50331
RALBP1	3.30455	3.42231
RALY	3.6832	3.75757
RANBP2	3.4138	3.51751
RBBP7	3.69346	3.62053
RBCK1	3.36238	3.4952
RBL1	3.04154	2.87994
RBM3	3.28822	3.13865
RBM42	3.47853	3.63705
RDX	3.3077	3.19139
RECQL4	3.5623	3.46477
RELA	3.07227	3.22852
REXO1	3.185	3.36764
RFC2	2.99479	2.82815
RFC4	2.92235	2.73362
RHBDD2	3.3779	3.5077
RHOA	3.88075	3.81481
RHOBTB3	3.66003	3.43173
RIOK3	2.98177	3.14711
RITA1	2.88188	3.05379
RN7SL1	3.59021	3.76213
RN7SL2	3.83969	4.03599
RNA18S5	4.71101	4.41893
RNA28S5	4.93696	4.82942
RNA45S5	4.59059	4.51101
RNF10	3.4811	3.61713
RNF11	3.1396	3.29737
RNF114	3.50579	3.59929
RNF166	3.0948	3.22216
RNF187	3.42002	3.51367
RNF19B	2.84512	3.06363
RNF40	3.3036	3.46222
RPL13	4.51842	4.60486
RPL13AP5	4.23945	4.34156
RPL18	3.94767	4.00354
RPL18A	3.85171	3.94865
RPL27A	3.77676	3.84077
RPL28	3.92104	4.01432
RPL35	4.1118	4.15528
RPL37A	3.63944	3.7263
RPL8	4.43383	4.47691
RPLP0	4.21347	4.28141
RPLP1	4.10785	4.15227
RPLP2	3.58714	3.66281
RPPH1	1.97939	0.648082
RPS11	4.04017	4.08868
RPS16	3.85369	3.93893
RPS19	3.96062	4.07463
RPS19BP1	2.98461	3.15307
RPS2	4.58972	4.63862
RPS27	3.7233	3.81183
RPS27L	3.07266	3.21167
RPS28	3.72553	3.80742
RPS5	3.83546	3.92693
RPTOR	3.09149	3.25126
RPUSD1	3.14939	3.32547
RRBP1	3.49703	3.72046
RRM1	3.49486	3.31574
RRM2	3.68055	3.48144
RRP1	3.12586	3.24212
RTF1	3.35741	3.45254
S100A10	3.46	3.33218
S100A16	3.58133	3.46786
S100A6	4.0197	3.89784
S100P	3.31526	3.10349
SAFB2	3.51965	3.60167
SAMD11	3.32676	3.13785
SAMD4B	3.30971	3.51072
SAMHD1	3.2016	3.02403
SAPCD2	3.56218	3.45881
SAR1A	3.40416	3.2809
SART1	3.25461	3.38591
SBF1	3.76558	3.88596
SCAF1	3.86121	3.98004
SCAMP2	2.9472	3.107
SCAMP4	3.10349	3.26122
SCAND1	3.11307	3.27653
SCARB1	3.37657	3.27273
SCARB2	3.4966	3.38356
SCD	4.07972	3.84842
SCRIB	3.80703	3.97328
SCYL1	3.08518	3.26326
SDF4	3.70618	3.78731
SEC16A	3.60455	3.69751
SEC24C	3.30703	3.45185
SEC31A	3.19536	3.33823
SEC61A1	3.79747	3.93452
SEL1L3	3.37484	3.18131
SELM	2.88782	3.10336
SEMA3B	2.78378	2.24251
SEMA3C	3.26314	3.07841
SEPHS2	3.17659	3.29726
2019-09-10	3.05817	2.8483
2019-09-11	3.19615	2.98523
2019-09-09	3.83553	3.89177
SERBP1	3.83864	3.76743
SERINC3	3.36336	3.46455
SERPINB5	2.90571	2.71733
SERPINB6	3.29427	3.16607
SERPINE2	3.1976	2.97114
SESN2	2.59669	2.86906
SET	3.89657	3.83503
SETD1A	3.27707	3.3777
SEZ6L2	3.04071	3.20982
SF3A1	3.54537	3.67164
SF3A2	3.39674	3.50038
SF3B2	3.6436	3.77851
SF3B5	3.22175	3.35771
SFN	3.66182	3.56956
SFXN3	2.85222	2.62416
SGK1	3.43432	3.30298
SGTA	3.2991	3.40887
SH3BP2	3.10779	2.9411
SH3GL1	3.44113	3.56103
SHCBP1	3.19961	3.00411
SIAE	3.21208	3.07997
SIK1	3.87108	3.93003
SIN3B	3.4245	3.59514
SIPA1L3	3.09002	3.22422
SIRT7	2.93628	3.08974
SKI	3.3982	3.58228
SLC12A4	3.78475	3.84855
SLC12A7	3.12654	3.34113
SLC1A3	2.78973	2.53666
SLC1A5	3.58228	3.72158
SLC20A1	3.3594	3.25575
SLC25A22	3.03988	3.18065
SLC2A4RG	3.90011	3.83051
SLC31A1	3.14579	3.27021
SLC38A1	3.78572	3.71235
SLC38A2	4.11691	4.02882
SLC38A7	3.10706	3.28247
SLC39A7	3.29103	3.49296
SLC39A8	3.18855	3.02826
SLC41A1	3.08742	3.21676
SLC43A2	2.75468	3.02427
SLC43A3	3.16554	2.96373
SLC4A1AP	2.73221	2.93372
SLC4A7	3.03863	2.87342
SLC52A2	3.34132	3.52749
SLC7A6OS	2.90238	3.05239
SLC9A1	3.13026	3.253
SLCO4A1	3.3287	3.1791
SLPI	3.52332	3.34516
SMARCA5-AS1	1.77032	2.26034
SMC1A	3.96508	3.90153
SMC1B	2.77086	2.55062
SMC2	3.22717	3.03996
SMC4	3.65954	3.49498
SMG1	3.6424	3.72886
SMG5	3.50791	3.62353
SMN1	2.44435	2.93011
SMOC1	3.43815	3.27523
SMPD1	3.0645	3.24644
SNAP47	2.73131	2.9421
SNCG	2.43699	2.0733
SNHG7	3.06606	3.24723
SNRNP200	3.87587	3.95084
SNX9	3.22798	3.35196
SOD1	3.78899	3.9122
SOGA1	3.75988	3.83937
SORCS2	2.85413	2.61923
SORL1	3.16895	2.96135
SOX7	2.7615	2.52995
SPAG5	3.41532	3.31325
SPATA2	2.82312	2.99169
SPEN	3.60716	3.75785
SPG7	3.66182	3.73952
SPIN1	3.3229	3.19813
SPINK6	3.68235	3.47785
SPR	2.89599	3.0718
SPRYD3	3.16086	3.33696
SPTAN1	4.09735	4.2313
SPTBN1	3.61815	3.53252
SQSTM1	3.98566	4.17048
SRC	3.1183	3.27522
SREBF1	3.90435	3.74844
SREBF2	3.69713	3.76741
SRP14	3.40792	3.22832
SRP68	3.20617	3.31683
SRPRA	3.44735	3.59759
SRSF10	3.42986	3.32528
SRSF2	3.72751	3.65389
SRSF6	3.74561	3.63245
SRSF7	3.45905	3.34721
SRXN1	3.22474	3.49461
SSRP1	3.67769	3.57998
ST13	3.60301	3.70564
STARD3	2.88782	3.09238
STAT3	3.49486	3.58806
STAU1	3.70654	3.79774
STC1	3.37098	3.04156
STEAP4	3.70806	3.2348
STIP1	3.74773	3.8745
STK40	2.92344	3.1328
STMN1	3.34668	3.14643
STMN3	2.94203	2.63207
STRN4	3.57107	3.67474
SUMO2	3.18619	3.04721
SUMO3	3.36158	3.20448
SUN2	3.56255	3.48207
SUPT16H	3.83279	3.77292
SUPT5H	3.68292	3.89544
SUPT6H	3.664	3.78565
SURF4	3.82319	3.98727
SURF6	3.07725	3.24445
SVEP1	3.11899	2.91169
SYAP1	3.30748	3.40717
SYCP2	3.47671	3.2513
SYNE2	3.71775	3.4343
SYNGR2	2.93363	3.10884
SYNPO	2.98836	2.72759
SYT12	3.62984	3.497
SYVN1	2.98224	3.14969
SZRD1	3.48736	3.63404
TADA2B	2.81308	2.98975
TAGLN2	3.85343	3.73245
TAP1	3.30751	3.41537
TARBP1	2.89657	2.7101
TBC1D10B	3.17568	3.30422
TBC1D9B	3.53978	3.62918
TBL1X	3.17841	3.02521
TBL2	2.97459	3.13077
TCEB2	3.56417	3.64989
TCIRG1	3.40182	3.25693
TERF2IP	3.48988	3.63018
TEX261	3.25512	3.36644
TFE3	3.41759	3.55594
TFPI	3.22175	3.05557
TGFBI	3.07189	2.7594
TGM2	4.1501	3.96163
THBS1	3.2212	3.0752
THSD4	2.92235	2.69692
TIGAR	2.89599	3.06464
TIMELESS	3.48095	3.33919
TIMP1	3.973	3.90989
TIMP2	3.97507	3.89368
TIMP3	3.65159	3.32093
TK1	3.55068	3.46861
TLN1	3.68064	3.80045
TMBIM1	2.93522	3.08038
TMBIM6	4.15504	4.20581
TMED2	3.5628	3.6401
TMED9	3.48825	3.62153
TMEM109	3.32203	3.20729
TMEM115	2.97507	3.27393
TMEM127	2.9967	3.20555
TMEM184B	3.40542	3.54627
TMEM189-UBE2V1	3.30181	3.43059
TMEM208	2.97843	3.12659
TMEM259	3.69796	3.77391
TMEM45A	2.72192	2.48532
TMEM87A	2.88188	3.03139
TMEM8A	3.47883	3.6309
TMPO	3.57045	3.44745
TMSB10	3.9821	3.92582
TMSB4X	4.32395	4.15507
TMUB2	2.70698	2.93627
TMX4	3.33779	3.18648
TNC	3.39583	2.98953
TNFAIP2	3.95028	3.74824
TNFAIP3	2.99532	2.83372
TNFRSF10B	3.3982	3.53016
TNFRSF11B	2.46283	2.12985
TNFSF10	2.49602	2.06314
TNIP1	3.21597	3.32498
TNIP2	2.78602	2.9711
TNRC18	3.81491	3.94164
TNS1	2.56317	2.17999
TNS3	3.59182	3.33325
TNS4	3.08555	2.67552
TOLLIP	3.08555	3.27589
TOMM34	3.29103	3.46439
TOP1	3.58121	3.66196
TOP2A	3.91428	3.76528
TOR4A	3.68178	3.79453
TP53I11	2.8884	2.61616
TP53INP2	2.3257	2.72339
TPD52L1	2.98177	2.75216
TPD52L2	3.69078	3.80652
TPM4	3.85983	3.77103
TPRG1L	2.92289	3.12228
TPRN	3.00533	3.25571
TPT1	3.9547	4.01038
TPX2	3.80582	3.66775
TRADD	3.12072	3.26024
TRAF4	3.33548	3.45901
TRAPPC2L	2.9368	3.11023
TRIM11	2.97266	3.1228
TRIM28	4.08402	4.13286
TRIM29	3.81323	3.71872
TRIM44	3.43832	3.52428
TRIM62	2.32998	2.60896
TRIM8	3.09076	3.3192
TRIP13	3.32419	3.08946
TRIP6	3.4538	3.57257
TRNP1	2.92883	3.11904
TSC22D4	3.52332	3.69809
TSHZ2	2.67259	2.3285
TSPAN17	2.92289	3.08261
TSPO	3.50692	3.38466
TSPYL2	3.0129	3.16845
TSR3	3.17416	3.29291
TSSC4	2.93995	3.10522
TTC17	2.95181	3.09108
TUBA1B	4.36739	4.24007
TUBA1C	3.87118	3.80638
TUBB4B	4.18751	4.1329
TUFM	3.4817	3.56293
TYMS	3.54171	3.33613
U2AF2	3.91489	3.99043
UBA1	4.21881	4.26553
UBA52	3.78557	3.86586
UBALD1	2.97507	3.14983
UBALD2	3.36099	3.48722
UBE2H	3.53794	3.67661
UBE2J2	3.1577	3.28998
UBE2M	3.42706	3.5644
UBE2O	3.14907	3.27078
UBE2Q1	3.09186	3.27485
UBE2V1	2.86237	2.57742
UBFD1	2.96037	3.12261
UBN1	3.34791	3.518
UBQLN1	3.54408	3.62829
UBR4	3.97886	4.29041
UBXN6	3.30274	3.41237
UCA1	3.00035	2.75069
UCP2	2.9074	2.38558
UFD1L	3.03988	3.18181
UGDH-AS1	3.40569	3.29662
UGT1A7	2.94232	2.55008
UHRF1	3.53834	3.33983
UNC45A	3.43865	3.53583
UNKL	2.90116	3.05634
UPF1	3.76158	3.91639
URB1	3.32398	3.45219
USB1	3.34545	3.48554
USO1	3.03905	3.17014
USP1	3.24643	3.09392
USP19	3.32051	3.44832
USP22	3.79186	3.85231
UTRN	3.3086	3.15744
VASP	3.44261	3.526
VCP	3.74471	3.85199
VEGFA	3.78032	3.47801
VPS13A	3.14583	3.00973
VPS18	2.91907	3.06863
VPS4A	3.6863	3.78949
VTN	3.24462	3.00263
WASF2	3.36651	3.50856
WBP2	3.31898	3.51824
WDR26	3.35359	3.47269
WDR34	3.75153	3.57646
WDR76	2.79706	2.53765
WDR90	3.50579	3.36662
WEE1	3.06489	2.90392
WFS1	2.80852	2.99904
WIPI2	3.06371	3.22129
WIZ	3.26363	3.37153
WNK1	3.75834	3.83842
WNT5A	3.84901	3.71868
WNT6	2.32138	1.93418
WWP2	3.50791	3.61212
XAB2	3.12688	3.29594
XIST	4.53617	4.37117
XPC	3.10884	3.24302
XRCC5	3.62694	3.53755
XRCC6	3.92479	3.86401
YIF1A	2.95787	3.14801
YKT6	3.36395	3.5875
YTHDF1	3.34339	3.44363
YY1	3.39784	3.49822
ZBED6CL	3.01069	2.68285
ZBTB4	3.18678	3.32405
ZBTB7A	3.23413	3.41473
ZC3H18	3.79821	3.89567
ZC3H3	2.97652	3.14866
ZDHHC5	3.40345	3.5433
ZDHHC7	3.48185	3.57613
ZER1	3.10919	3.29801
ZFAND2A	2.23783	2.56241
ZFAND5	3.25436	3.41344
ZFPL1	2.86977	3.03089
ZFPM1	3.13463	3.37124
ZFR	3.53596	3.64052
ZMAT3	2.69283	2.95747
ZNF282	3.21625	3.33307
ZNF316	3.25537	3.36108
ZNF317	2.88128	3.04058
ZNF367	2.86545	2.54085
ZNF541	2.61914	2.31941
ZNF579	3.19788	3.37359
ZNF598	3.55602	3.66497
ZNF622	3.19702	3.39206
ZNF687	3.06879	3.20467
ZNF746	3.13295	3.29555
ZNF83	2.75913	2.52912
ZNFX1	3.52015	3.66334
ZWINT	3.1279	2.98922
ZYX	3.72088	3.80552
ZZEF1	3.19324	3.33982
C16orf72	3.05698	3.18122
CALCOCO1	2.85604	3.01365
ENO2	2.6774	2.43868
EVI5L	3.15865	3.27464
KPNB1	3.69245	3.62158
MAT2A	3.67812	3.60884
PES1	3.40362	3.49069
SF3B4	3.23013	3.3339
WNT9A	2.26586	2.55051
YPEL3	2.30591	2.58371
ZNF469	2.81969	2.98236
ANKS1A	2.8573	3.01316
ARPIN	3.21254	3.09337
EHF	2.45492	2.12737
EMP1	3.28161	3.16702
ENC1	2.54951	2.2657
FENDRR	2.42175	2.08061
GRAMD1A	2.9944	3.12977
HSPH1	3.34954	3.43892
KIAA1644	2.80354	2.59733
KRT18	3.75834	3.69326
MGAT1	3.50036	3.57962
NAMPT	3.48736	3.39812
NFIC	4.01983	4.06446
PIP4K2C	3.05578	3.18155
PLLP	2.26586	1.83691
SETD1B	3.45556	3.53855
TAF7L	2.77926	2.56998
TMEM87B	2.97217	2.80537
UNC13D	2.95333	2.78729
ANKH	3.38302	3.28604
AURKAIP1	3.10848	3.2267
CAPG	3.06292	2.91543
DNAJA1	3.68254	3.74362
S100PBP	2.76386	2.5492
C17orf89	2.98836	3.12243
CCNDBP1	2.94099	3.08135
LINC00504	3.16558	3.03797
MRPS15	3.04524	3.17104
PON2	3.23941	3.12323
RELB	2.63101	2.82901
RPS14	3.80989	3.86474
SNX8	3.04647	3.17447
AKAP17A	3.27126	3.37024
BMP1	3.26881	3.15858
CERS2	3.53436	3.60903
DHCR24	4.014	3.96783
LSM14B	3.31548	3.41032
MLXIPL	2.17264	1.69139
TCEA3	2.66281	2.42433
NFE2L1	3.66587	3.72962
SPATA18	1.91798	2.31304
ADGRL1	2.9331	2.76377
GPAA1	3.60116	3.52779
RRP7A	3.24176	3.34185
SRF	3.15897	3.27215
FOXL2	2.78602	2.95172
TUB	2.87344	2.69007
C6orf141	2.45332	2.13045
RMI1	2.62457	2.36981
SH3PXD2A	3.14059	3.00996
SH3BP5L	2.93363	3.07342
MBNL3	2.77393	2.56724
RPL4	4.1082	4.14629
FAM21A	3.07568	3.19634
ATP5L	3.51395	3.58816
PI4K2A	3.02165	3.14974
POLR3E	3.21983	3.32278
LAMC1	3.78475	3.72578
USP20	2.93522	3.07733
LOC100288152	2.91355	2.74776
RNASEK	3.21822	3.32101
SLC35C2	2.89772	3.04273
GINS3	2.79777	2.59669
HNRNPK	4.04692	4.00223
OBSCN	2.2991	1.90462
PRIM1	2.63944	2.39047
MAEA	3.0818	3.20246
NFKBIB	2.51311	2.72986
SLC39A3	2.91466	3.05858
SYMPK	3.45348	3.53415
RAI14	3.18082	3.05596
REPIN1	3.63703	3.70524
SCAMP3	3.06879	3.1903
TMEM183A	2.97716	3.11072
MIB2	3.23493	3.33969
STX5	2.86171	3.01486
ITGB8	3.08218	2.94498
RNF165	2.17568	1.70198
DNA2	2.7747	2.5658
HNRNPUL2-BSCL2	3.47577	3.55271
PLOD1	3.63777	3.70253
ARL6IP4	3.13329	3.0059
TRMT61A	2.9331	3.07307
SRSF1	3.68593	3.61837
SMCR8	3.04892	3.17083
SRI	3.33253	3.23065
DGCR14	2.75515	2.92445
YPEL5	2.40416	2.64725
ADCK3	2.70966	2.863
NECTIN2	3.35258	3.44129
EIF3F	3.10848	3.22379
IL1A	1.95987	1.28622
PTPN13	2.91355	2.74212
UBC	4.22981	4.27524
RNF216	2.91743	3.06031
ZC3H4	3.33168	3.42387
PLEKHA7	2.54798	2.27239
HOXC13	2.96729	3.10303
RAVER1	3.3849	3.47116
RAPH1	2.98034	2.82395
TOM1	2.79994	2.96214
ARHGAP39	3.09953	3.21889
KHSRP	3.76799	3.82328
CEP192	3.04933	2.90721
CTU2	3.02338	3.14494
PNN	3.72467	3.66176
CHAF1B	3.09772	2.96052
PI3	2.95333	2.79035
FBXW5	3.59136	3.66103
MRPL49	3.1778	3.28632
KIF20B	2.99069	2.8359
UBTD1	2.77086	2.935
LOC102546294	2.5145	2.23422
ANGPTL4	2.28517	1.90058
CDV3	3.37809	3.46248
WBSCR22	3.28375	3.37846
EIF2B2	2.88248	3.02617
CSE1L	3.71152	3.64594
ARAP1	3.20305	3.30746
CCDC47	3.22229	3.32135
PUF60	3.54914	3.61988
POM121	3.29389	3.3878
SLC25A37	3.03319	2.89078
ZNF358	2.88664	3.0328
NAPA	3.40146	3.48521
RRP12	2.86296	3.01027
POLA2	2.99952	2.84713
KIF18B	3.17871	3.05832
LRP1	3.7517	3.69381
RAN	3.70394	3.63777
MON1B	2.94203	3.07843
NOA1	2.77163	2.93762
ATP6V0B	2.85158	3.00056
TSR2	3.16492	3.27089
TNFSF9	2.95636	3.09138
ETS1	3.06762	2.92753
SLC25A40	2.93838	2.77703
VIMP	2.81623	2.96942
RAB1A	3.34298	3.42978
CNN3	3.10671	2.97392
SPATA2L	2.72877	2.90168
KARS	3.79465	3.84698
MTA2	3.4088	3.48989
2019-03-08	2.61914	2.80925
PLEKHM1P1	2.70249	2.87965
LY6K	3.53591	3.6055
TMEM189	2.5886	2.78726
AKT1	3.76566	3.82262
HAUS5	3.15421	3.03401
TRIOBP	3.33274	3.23579
PIK3C2B	3.05263	2.91459
COPB1	3.48677	3.56055
TFR2	2.81134	2.62001
DDOST	3.85559	3.90577
HAUS1	2.77316	2.57408
SFSWAP	2.88367	3.02821
HMGN1	3.86371	3.81046
TM9SF3	3.42484	3.50269
INF2	3.73216	3.79268
C11orf68	2.76542	2.93
PEPD	3.34504	3.43277
WBP11	3.26561	3.36042
SHANK3	2.82923	2.64824
MIR22HG	2.60918	2.79951
GTF2F1	3.32849	3.42372
SLC35E1	3.07611	3.19189
NUTF2	3.48781	3.56258
H1FX	3.54926	3.47471
CNNM4	2.83326	2.98283
C19orf25	2.88486	3.02904
EGFR	3.30815	3.20461
CYP4F12	2.34873	2.00263
RARRES1	2.36865	2.0327
ZMPSTE24	3.18112	3.28331
ACAT2	2.95305	2.79615
RAD51AP1	2.82856	2.64581
SMARCD1	3.26165	3.3576
URGCP	3.14485	3.25439
AAR2	2.98976	3.1181
R3HDM4	2.99716	3.12445
CDK11A	3.02841	3.15886
FNBP1	3.10206	3.21609
EXD2	2.57302	2.76906
FKBP4	3.59322	3.6569
KMT2B	3.54331	3.61392
NCOR2	3.82998	3.88309
RAB4B	2.81864	2.97325
CKB	3.22093	3.10887
DERL1	3.06174	3.17656
MEX3D	3.45683	3.53782
MAP3K6	3.01991	2.87896
MCTP1	2.3548	2.0102
ATP6V1F	3.09989	3.21351
GLI3	2.61141	2.37448
AREG	2.62887	2.39498
MED1	3.27028	3.36267
RSPRY1	3.03107	3.15106
PPP1R18	3.20047	3.30178
EDC3	2.97459	3.10149
PIGK	2.90797	2.74474
PELO	2.80781	2.95903
N4BP2	2.47519	2.18115
RBBP4	3.47246	3.3906
RPL19	3.85171	3.90006
NCAPD3	3.55514	3.4806
BST2	3.90299	3.85394
ZNF770	3.17172	3.05193
KRT80	2.50749	2.23133
CAMK2N1	2.70698	2.49628
PLEKHA6	2.80425	2.62018
PKMYT1	3.03618	2.89756
WIPF2	3.18142	3.28359
PPP2CB	3.01642	3.1388
SSR4	3.10277	3.21595
PCDH7	2.82585	2.64922
PER3	2.92722	2.76895
ARMC7	2.48125	2.6974
SERPINE1	2.38018	2.05263
PSCA	2.12415	1.65212
DCAF7	3.32048	3.41
OTUD7B	2.99532	3.11883
FZR1	3.17386	3.27985
FAM83G	2.68687	2.86125
IVNS1ABP	3.28752	3.18565
FRAS1	3.23174	3.12266
UAP1	3.2854	3.17923
MIF	3.88774	3.83652
BBS5	3.70114	3.76223
GIPC1	3.36865	3.45352
ZNF512B	3.29093	3.19218
HERC2P3	3.17593	3.05879
LSR	3.14875	3.25555
CTSZ	3.90213	3.9496
COPE	3.3382	3.42486
ALS2CL	3.02381	2.88413
CDK14	2.92289	2.76765
LOC642846	2.8709	2.69842
NDC80	3.0129	2.86797
C1orf43	3.34791	3.43165
FAM21C	2.93475	3.06729
RER1	3.19812	3.29857
PEF1	2.98508	3.10983
OTUB1	3.30161	3.39048
WDHD1	2.99116	2.84546
MAPKAP1	3.21955	3.31668
LINC00987	2.62078	2.38999
SRPRB	3.13195	3.23638
CD2BP2	3.25309	3.34579
ZFYVE1	2.6384	2.81898
ABCA5	2.87283	2.70745
DAD1	3.25865	3.3493
PTTG1	3.10919	2.98327
TXNIP	3.64339	3.58212
CYB5R3	3.59342	3.65916
TBC1D17	2.91522	3.0519
DOK4	2.87708	3.01804
UBQLN4	3.12518	3.23207
ERBB2	3.25436	3.35027
SKP2	3.41465	3.32766
CCDC18	2.62132	2.38751
C19orf57	2.7034	2.49472
EXO1	2.74626	2.54806
CENPU	2.63065	2.40139
MACROD1	2.73047	2.52907
ELOF1	2.9513	3.0797
TOB2	3.6408	3.70188
KCTD3	3.30591	3.20879
OAS2	2.85413	2.68194
SIRT6	2.58737	2.77462
SPDL1	3.09808	2.96867
RIMS4	3.01132	2.87302
MTDH	3.38056	3.46094
GTPBP6	3.13429	3.24131
OTUD5	3.06253	3.17701
C19orf53	3.25461	3.34546
TECPR1	2.9023	3.04167
GFPT2	3.07304	3.18811
PSMF1	3.00622	3.12744
ASIC1	2.68593	2.47621
NAP1L1	3.62143	3.55338
MSH6	3.37599	3.28586
XRCC2	2.63736	2.41789
CDIP1	3.01991	3.13789
EIF6	3.39711	3.47622
FASTKD5	2.55437	2.74468
MLEC	3.80539	3.85417
LOC100130238	2.55817	2.31084
XYLT2	2.84707	2.99124
FAM91A1	3.21236	3.30893
CA12	2.04565	1.5347
PSMB1	3.32891	3.41051
PNMA1	3.30433	3.39129
MED15	3.32138	3.40754
ANXA5	3.74158	3.79464
KDM4A	3.17172	3.27137
TMEM167B	2.68405	2.8509
APC2	3.05176	2.92141
WDR60	3.02424	2.88831
SEPW1	3.04524	3.16195
TRIO	3.89495	3.94137
PLEK2	2.59784	2.36368
ARHGEF11	3.20133	3.29792
SMN2	3.10045	2.9495
ZNF74	2.60355	2.78993
TNRC6B	2.86545	3.00493
GPN2	2.89075	3.0263
ALDH3B1	3.31789	3.22631
MED25	3.21763	3.31451
POMP	3.14485	3.24583
ZNF263	2.87161	3.01152
DDX60	2.81762	2.64364
AURKA	3.39619	3.30883
TCAM1P	2.46751	2.19034
LMO7	2.98034	2.83833
FAM89B	3.1099	3.21861
RCCD1	3.18202	3.07354
OLR1	2.96434	2.81928
FAM120C	2.70249	2.49964
SERP1	3.32849	3.51921
ABCF3	3.16957	3.27003
MARCKSL1	3.45778	3.53027
LSM10	2.78378	2.93545
BZW1	3.89772	3.84918
LINC00342	2.65583	2.43927
RBMX	2.88377	2.72259
MAU2	3.29956	3.3873
DCTN5	3.15132	3.25304
UBL5	3.21873	3.31345
SBSPON	2.17264	1.75818
UNC5B	2.38018	2.06608
EHMT1	3.44913	3.52331
OSBP2	3.21375	3.10581
SERTAD1	2.62132	2.79892
LAMTOR1	3.01113	3.12774
FMNL2	2.93469	2.78484
PRR14L	2.98319	3.10119
AKIRIN1	3.19644	3.29362
RAB22A	3.16461	3.26334
EIF1	3.51575	3.58234
MAP2K7	3.09039	3.19854
CYC1	3.86656	3.91231
HEXB	3.18997	3.08054
QRICH1	3.15516	3.25486
NELFA	2.94926	3.07598
THAP11	3.453	3.52688
PARP10	3.5545	3.62393
IPO9	3.4419	3.35947
SLC35E2B	3.38053	3.46144
WASL	3.12106	3.22367
FIGNL1	2.73468	2.54191
DCTPP1	2.96925	2.82322
NRP1	2.83989	2.67221
PDRG1	3.3157	3.54243
EPHA2	3.85825	3.90431
LATS2	2.7985	2.94684
ATP8B4	2.30138	1.9566
OAZ2	2.89425	3.02809
DUT	3.10919	2.98908
NFATC3	3.47514	3.54418
BARD1	2.66577	2.45672
YBX1	4.26719	4.29477
GLIPR1	2.45775	2.1818
ATG2A	3.21486	3.31271
ERLIN1	3.07611	2.94882
GLA	2.93733	3.06027
IDH3B	3.08742	3.19574
TELO2	3.4296	3.35093
STARD7	3.3587	3.43816
RBM38	2.77086	2.92273
RANGAP1	3.74838	3.80003
PPP1R16A	3.29103	3.37976
PHF1	2.65983	2.82882
NBEA	2.67259	2.46954
STC2	2.71408	2.51851
DONSON	3.21319	3.10696
UNC119B	3.56105	3.62535
CXCL8	2.06174	1.56944
CLEC16A	3.09844	3.20438
PLEKHG2	2.49171	2.23017
DNAH11	1.9554	1.37529
ZBTB40	3.18142	3.27897
CDC25A	2.80639	2.63236
LCN2	1.83989	1.14605
PRPF3	2.86233	2.99777
ARIH1	3.39086	3.46735
BRD1	3.25965	3.34969
PDCD4	3.0407	2.91157
LOC100129434	3.24564	3.1461
HS6ST1	3.01773	3.13525
MCRIP1	2.79413	2.9399
LRFN3	2.50179	2.70372
UNG	3.21486	3.10857
BAIAP2	2.90797	3.03937
C12orf49	2.99716	3.11459
LDLRAP1	2.97071	3.09495
CUL7	2.88958	3.02457
AGTRAP	2.93943	3.06447
FOXM1	3.37853	3.29204
IL6	2.96876	2.8276
SEC61B	3.06879	3.17517
DOCK11	2.65583	2.44464
PSMA6	3.2336	3.32461
E2F7	3.07343	2.95184
JPH2	2.59899	2.37778
ARHGAP17	2.91907	3.04505
STK35	3.1183	3.22115
DHX9	3.76433	3.7082
TICRR	3.09407	2.9727
POLD2	3.53688	3.46605
DPH1	2.86311	2.99842
DNTTIP1	3.06801	3.17793
PTDSS2	2.9256	3.05331
OASL	2.58972	2.36494
TMEM50A	3.31194	3.40527
GBE1	3.13295	3.01723
ESPL1	3.08218	2.96111
FAM225A	2.71233	2.87015
ASAP3	3.04933	2.92495
WHSC1	3.49179	3.41858
MST1R	3.03276	2.90446
PITPNA	3.2589	3.3459
SLC35F6	2.7615	2.9111
ARL2BP	3.38434	3.3001
MRE11A	2.89657	2.7431
HDAC2	3.19731	3.08799
PEX14	3.05256	3.16415
TNFAIP8	2.60013	2.37872
LY75	2.76382	2.5853
FGFR3	2.39326	2.10217
CDK5RAP2	3.25689	3.15741
SFI1	2.95736	2.81954
ENAH	3.77362	3.71847
IFT80	2.95384	2.81307
RPS10	3.87901	3.92382
RAB40C	3.00081	3.11966
NDST1	3.17871	3.27609
PQLC2	2.53886	2.72601
EMC6	2.64373	2.81032
MAPKBP1	2.72536	2.88086
TCF20	3.2828	3.36662
ARF6	3.53926	3.60338
CANX	4.0331	4.06769
FER1L4	2.69887	2.50984
TNPO1	3.71897	3.76957
DENND5A	3.43832	3.50971
DR1	3.28634	3.37097
MMS22L	2.64566	2.43687
CDK5RAP1	3.08218	3.18801
NES	2.54149	2.30299
TUBG1	3.26261	3.16676
CASC5	3.04811	2.92068
ARHGEF40	2.89944	2.74832
SAP18	3.24926	3.33625
ESYT2	3.75282	3.70026
CENPE	3.12037	3.00511
ARHGEF12	3.57094	3.63192
PDK3	3.02381	2.8956
PSMC1	3.36415	3.43947
IFIT1	2.89887	2.75084
TRAPPC5	2.98319	3.09992
PTPN1	3.31745	3.39863
SRCAP	3.5065	3.57292
C9orf78	3.12278	3.22221
MYO1G	2.40237	2.12164
FAM219A	3.03487	3.14639
CLK3	2.8554	2.98931
IK	3.35137	3.42775
CHMP7	2.90287	3.02988
CPA4	2.58383	2.3571
GALC	2.70609	2.51625
TRIAP1	2.96037	3.08138
PIP5K1A	3.23859	3.32617
TFIP11	2.9283	3.05075
NMT1	3.21208	3.30228
CCT3	3.64339	3.69799
TBC1D20	3.06174	3.16822
TBC1D10A	2.65684	2.82556
RERE	3.35621	3.43434
BMPER	2.17871	1.80005
MPZL1	3.31986	3.41347
RNF207	2.88664	2.74048
PLK1	3.4431	3.36755
DYNC2H1	2.88367	2.73193
DOCK5	3.22365	3.12387
CDC20	3.53794	3.46902
BAG1	3.57033	3.50401
APEH	3.26832	3.17371
GALNT9	2.42002	2.14372
ZNF787	3.12586	3.22663
PSME4	3.03529	3.14394
PLD1	2.35279	2.06349
WFDC2	2.86233	2.70872
C21orf59	3.11447	3.2151
GAS2L3	2.46126	2.20236
DSN1	2.92017	2.77464
FAM32A	2.94307	3.06348
CAMK2G	2.79413	2.93349
RPL7A	4.16467	4.1957
NDUFS6	3.67673	3.72904
SKA2	2.78002	2.60856
SCAP	3.18678	3.28037
SESTD1	2.62887	2.4215
RNF167	2.91522	3.04052
NCBP2-AS2	2.72536	2.877
ADIRF	2.66773	2.46804
TSPYL1	3.0278	3.13864
SEC23A	3.47029	3.53631
CBR3	2.68873	2.49341
UHMK1	3.60502	3.66355
TRAPPC10	3.20162	3.29226
CCNB2	3.17599	3.0704
TPRA1	3.19557	3.28942
CERS6	2.9283	2.78539
PCED1A	2.96434	2.8295
RIC8A	3.45139	3.52035
SRP9	3.43465	3.35558
NKTR	3.43465	3.35834
MAP3K4	2.8021	2.63756
ARRDC4	2.51589	2.70405
PHF19	3.28398	3.19315
HAUS4	2.7167	2.53339
NADSYN1	2.79994	2.94214
ZRANB2	3.32441	3.23666
AGFG2	3.38283	3.3027
NR3C1	3.40578	3.32772
KIAA1524	3.03529	2.91145
PQBP1	2.71231	2.84296
ZNHIT1	3.05937	3.16396
MTMR12	3.27028	3.35327
CAPN1	3.45316	3.52373
POLRMT	3.32138	3.44592
CENPM	2.66675	2.47127
DAGLB	2.60694	2.77695
C17orf62	3.28446	3.37026
STARD4-AS1	1.98414	1.47762
ASNA1	3.36198	3.43657
RMDN3	2.95434	3.07224
DDRGK1	3.0926	3.19369
DGKZ	3.13729	3.23338
KRT16	2.22175	1.86551
FKBP8	3.75266	3.80401
LOC101929567	2.64182	2.43846
EIF3B	3.72416	3.7734
STIM1	3.0298	3.13837
CAPNS1	3.81309	3.76483
GCOM1	1.81302	1.18088
ZXDB	2.72058	2.87381
RBBP8	3.08331	2.96415
TRA2B	3.30793	3.21861
SUMF2	3.36324	3.28212
PQLC1	2.91021	3.03329
RFC5	2.98555	2.85385
PRMT5	3.2793	3.36215
TMEM55B	2.73384	2.88184
VPS37C	2.78825	2.92588
OLFM1	3.34607	3.26213
PDXP	3.09772	3.19988
COQ4	2.73719	2.88529
CDC42EP3	2.61804	2.40754
PDZD4	2.04973	1.59643
FBXO5	2.7912	2.62545
ASB7	2.59322	2.76444
RBM15B	3.38815	3.46382
ARPC4	3.16551	3.2601
SEC13	3.0715	3.17335
FBXO18	3.07304	3.17751
C19orf43	3.66577	3.71956
TOR1A	3.29635	3.37687
PLIN3	3.29219	3.37315
ARHGAP23	3.52278	3.58863
RETSAT	2.99761	2.87027
PWWP2B	2.32354	2.5482
ESRG	2.97079	2.8403
ATRX	3.47305	3.40141
MAD2L1	2.96876	2.83342
GDI1	3.29033	3.373
KIAA0895L	3.05738	2.94299
NUP155	3.21319	3.11352
ULK1	3.17141	3.26791
SLU7	2.95636	3.07062
RBMS3	2.31701	2.00839
FIZ1	2.76542	2.90914
PLK4	2.69796	2.50897
PLPP5	2.3548	2.57195
PPP2R5B	2.59089	2.7621
ZNF646	2.84577	2.97787
RBMXL1	3.14457	3.03621
GMFB	2.98696	3.09886
DHX34	2.99532	3.10821
LIN37	2.28752	2.52454
RPA2	3.18291	3.07802
LZTS2	3.25965	3.34524
BEX3	3.2212	3.12527
TAX1BP1	3.38733	3.45935
MSH2	3.14939	3.04249
PNP	3.28209	3.18787
CDS2	2.96186	3.07687
TICAM1	2.59206	2.76369
RMI2	2.82923	2.67327
FAM234A	3.33083	3.41242
TOMM40	3.55804	3.61769
MIR210HG	2.19933	1.84521
EHD2	3.98096	3.94387
A4GALT	2.72877	2.55134
HIP1	2.89563	2.75308
ACKR3	2.62994	2.42977
RBBP6	3.41375	3.48516
MED8	2.57786	2.75006
BAHD1	2.65281	2.81215
MB	1.80568	1.14605
ARMC5	2.819	2.95311
TRIM16L	2.58916	2.75648
TMEM57	2.38956	2.59432
DYRK1B	2.54798	2.72721
FNBP1L	3.09186	2.97753
FBXO22	3.02411	3.11297
SPACA6	2.49164	2.25281
C5orf24	3.26438	3.17212
UACA	2.8573	2.70632
MX1	2.93733	2.80435
MFAP3	2.85094	2.69492
SEC24A	2.91355	3.0322
REXO4	2.92937	3.04572
CAPRIN1	3.7167	3.76667
SLC25A38	2.47367	2.6631
PRPS2	2.90684	2.76651
DST	3.26906	3.17548
CLMN	2.34873	2.05792
ZFP41	2.9472	3.06704
CORO1B	3.35198	3.42938
RILPL2	2.72192	2.86865
SHISA5	3.26955	3.3539
IRS2	2.73216	2.88367
MSX1	2.47213	2.66458
HLA-DRB5	2.30138	1.98826
ARIH2	3.1558	3.24796
FBXO21	3.3704	3.28964
TMED7-TICAM2	1.81127	2.17741
RBM23	3.00307	3.11216
TPGS1	2.66968	2.82561
RBP4	1.99807	1.52019
DDX49	2.95384	3.06914
SNRPA1	3.05658	3.15734
ARFGAP2	3.13127	3.2262
ARHGAP33	2.68121	2.50363
SCO2	2.41455	2.63503
MDK	3.32656	3.24347
L3MBTL2	3.04811	3.15042
PTGES2	3.26165	3.34454
FSCN1	3.79105	3.83615
DTX2	2.51553	2.70022
FLCN	2.80425	2.93709
SHMT1	3.11342	3.00429
ARL4A	2.7043	2.51981
CARS	2.91522	3.0335
RHOF	2.85591	2.98308
FAM131A	2.24566	2.48494
SIAH2	2.94874	3.0644
SPC25	2.63894	2.44411
ZNF473	2.5531	2.72544
CENPO	2.97853	2.85363
MTMR14	2.78303	2.92022
ARPC1A	3.37866	3.45079
FLYWCH2	2.84836	2.97735
PABPC4	3.47489	3.53968
PTPN23	3.27827	3.35961
MAP1B	2.45171	2.20468
MTR	3.05578	2.94093
ETV5	2.92072	3.03726
COX20	2.99116	2.86505
PTPRQ	2.08853	1.68466
MILR1	2.04565	1.59739
SMCHD1	3.35178	3.27089
[truncated: 876 more rows]
